# Supplementary material for: QTL Validation and Development of SNP-Based High Throughput Molecular Markers Targeting a Genomic Region Conferring Narrow Root Cone Angle in Aerobic Rice Production Systems
Source: Plants (Basel). 2021 Oct 3;10(10):2099. doi: 10.3390/plants10102099 (PMC8537842; doi:10.3390/plants10102099)
Supplement: Supplementary file 1 [file plants-10-02099-s001.zip]

Archive with 3 entries (3 files):
- Fig. S1.png
- Fig. S2.png
- Supplementary Tables_Tables S1 and S2.pdf
